# Supplementary material for: Elastography of the Liver in Wilson’s Disease
Source: Diagnostics (Basel). 2023 May 29;13(11):1898. doi: 10.3390/diagnostics13111898 (PMC10253198; doi:10.3390/diagnostics13111898)
Supplement: Supplementary file 1 [file diagnostics-13-01898-s001.zip]

Archive with 1 entries (1 files):
- diagnostics-2370396-supplementary.pdf
